# Supplementary material for: Aquaporin ZmTIP2;3 Promotes Drought Resistance of Maize through Symbiosis with Arbuscular Mycorrhizal Fungi
Source: Int J Mol Sci. 2024 Apr 10;25(8):4205. doi: 10.3390/ijms25084205 (PMC11050007; doi:10.3390/ijms25084205)
Supplement: Supplementary file 1 [file ijms-25-04205-s001.zip]

Archive with 1 entries (1 files):
- ijms-2921477-supplementary.pdf
